# Supplementary material for: Races CYR34 and Suwon11-1 of Puccinia striiformis f. sp. tritici Played an Important Role in Causing the Stripe Rust Epidemic in Winter Wheat in Yili, Xinjiang, China
Source: J Fungi (Basel). 2023 Apr 3;9(4):436. doi: 10.3390/jof9040436 (PMC10145038; doi:10.3390/jof9040436)
Supplement: Supplementary file 1 [file jof-09-00436-s001.zip]

Archive with 1 entries (1 files):
- jof-2241532-supplementary.xlsx
