# Supplementary material for: Races CYR34 and Suwon11-1 of Puccinia striiformis f. sp. tritici Played an Important Role in Causing the Stripe Rust Epidemic in Winter Wheat in Yili, Xinjiang, China
Source: J Fungi (Basel). 2023 Apr 3;9(4):436. doi: 10.3390/jof9040436 (PMC10145038; doi:10.3390/jof9040436)
Supplement: Supplementary file 1 [file jof-09-00436-s001.zip › jof-2241532-supplementary.xlsx]

## Sheet: Sheet1
S.No	Location	Race	Virulence Profile
1	Huocheng County	Suwon11-1	1,2,-,-,-,-,7,-,-,-,-,-,-,14,-,-,-,-,-
2	Qapqal	Lovrin10-2	1,2,3,-,-,6,7,8,9,-,11,-,-,-,-,16,-,-,-
3	Qapqal	Lovrin13-2	1,2,3,4,-,6,7,8,9,-,11,12,-,-,-,16,-,-,-
4	Qapqal	CYR34	1,2,3,4,5,6,7,8,9,10,11,12,13,14,-,16,17,-,19
5	Qapqal	Guinong22-13	-,2,3,-,-,6,7,8,9,10,11,12,13,14,-,16,17,-,19
6	Qapqal	Suwon11-4	-,2,3,4,-,6,7,8,9,10,11,-,13,14,-,16,-,-,-
7	Qapqal	CYR28	1,2,3,4,5,6,7,8,9,-,11,-,-,-,-,16,-,-,-
8	Qapqal	Hy-6	1,2,3,4,5,6,7,8,9,-,11,-,-,14,-,-,17,-,-
9	Qapqal	Suwon11-1	1,2,-,-,-,-,7,-,-,-,-,-,-,14,-,-,-,-,-
10	Qapqal	Suwon11-12	-,2,3,-,-,6,7,8,9,-,11,-,-,14,-,16,-,-,-
11	Qapqal	Hy-6	1,2,3,4,5,6,7,8,9,-,11,-,-,14,-,-,17,-,-
12	Qapqal	Suwon11-1	1,2,-,-,-,-,7,-,-,-,-,-,-,14,-,-,-,-,-
13	Qapqal	CYR28	1,2,3,4,5,6,7,8,9,-,11,-,-,-,-,16,-,-,-
14	Qapqal	P_10	-,2,3,4,5,6,7,8,9,-,11,-,-,14,-,-,17,-,-
15	Qapqal	Suwon11-1	1,2,-,-,-,-,7,-,-,-,-,-,-,14,-,-,-,-,-
16	Qapqal	Suwon11-2	1,2,3,4,5,6,7,8,9,-,11,-,-,14,-,-,-,-,-
17	Qapqal	Guinong22-13	-,2,3,-,-,6,7,8,9,10,11,12,13,14,-,16,17,-,19
18	Qapqal	CYR34	1,2,3,4,5,6,7,8,9,10,11,12,13,14,-,16,17,-,19
19	Qapqal	CYR29	1,2,3,4,5,6,7,8,9,-,11,12,-,-,-,16,-,-,-
20	Qapqal	Suwon11-1	1,2,-,-,-,-,7,-,-,-,-,-,-,14,-,-,-,-,-
21	Qapqal	Suwon11-1	1,2,-,-,-,-,7,-,-,-,-,-,-,14,-,-,-,-,-
22	Qapqal	CYR31	1,2,3,4,5,6,7,8,9,-,11,12,-,14,-,16,17,-,-
23	Qapqal	Suwon11-1	1,2,-,-,-,-,7,-,-,-,-,-,-,14,-,-,-,-,-
24	Qapqal	Suwon11-10	-,2,3,4,-,6,7,8,9,-,11,-,-,14,-,-,-,-,-
25	Qapqal	Suwon11-7	1,2,3,4,5,6,7,8,9,-,11,12,-,14,-,16,-,-,-
26	Qapqal	CYR31	1,2,3,4,5,6,7,8,9,-,11,12,-,14,-,16,17,-,-
27	Qapqal	Hy-7	-,2,3,4,5,6,7,8,9,10,11,-,13,14,-,16,17,-,-
28	Qapqal	Hy-7	-,2,3,4,5,6,7,8,9,10,11,-,13,14,-,16,17,-,-
29	Gongliu County	Suwon11-10	-,2,3,4,-,6,7,8,9,-,11,-,-,14,-,-,-,-,-
30	Gongliu County	Suwon11-2	1,2,3,4,5,6,7,8,9,-,11,-,-,14,-,-,-,-,-
31	Gongliu County	Suwon11-8	1,2,3,4,-,6,7,8,9,-,11,-,-,14,-,-,-,-,-
32	Gongliu County	Suwon11-1	1,2,-,-,-,-,7,-,-,-,-,-,-,14,-,-,-,-,-
33	Gongliu County	Suwon11-8	1,2,3,4,-,6,7,8,9,-,11,-,-,14,-,-,-,-,-
34	Gongliu County	Suwon11-2	1,2,3,4,5,6,7,8,9,-,11,-,-,14,-,-,-,-,-
35	Gongliu County	Suwon11-1	1,2,-,-,-,-,7,-,-,-,-,-,-,14,-,-,-,-,-
36	Gongliu County	P_18	1,2,3,4,5,6,7,-,9,-,11,-,-,14,-,-,17,-,-
37	Gongliu County	Suwon11-1	1,2,-,-,-,-,7,-,-,-,-,-,-,14,-,-,-,-,-
38	Gongliu County	Suwon11-10	-,2,3,4,-,6,7,8,9,-,11,-,-,14,-,-,-,-,-
39	Gongliu County	Suwon11-1	1,2,-,-,-,-,7,-,-,-,-,-,-,14,-,-,-,-,-
40	Gongliu County	P_10	-,2,3,4,5,6,7,8,9,-,11,-,-,14,-,-,17,-,-
41	Gongliu County	CYR34	1,2,3,4,5,6,7,8,9,10,11,12,13,14,-,16,17,-,19
42	Gongliu County	CYR31	1,2,3,4,5,6,7,8,9,-,11,12,-,14,-,16,17,-,-
43	Gongliu County	Suwon11-1	1,2,-,-,-,-,7,-,-,-,-,-,-,14,-,-,-,-,-
44	Gongliu County	CYR32	1,2,3,4,5,6,7,8,9,10,11,12,13,14,-,16,17,-,-
45	Gongliu County	P_20	-,2,3,4,5,6,7,8,-,-,11,-,-,14,-,-,17,-,-
46	Gongliu County	Lovrin10-2	1,2,3,-,-,6,7,8,9,-,11,-,-,-,-,16,-,-,-
47	Gongliu County	Guinong22-14	1,2,3,4,5,6,7,8,9,10,11,12,13,14,15,-,-,-,19
48	Gongliu County	Hy-6	1,2,3,4,5,6,7,8,9,-,11,-,-,14,-,-,17,-,-
49	Gongliu County	CYR32	1,2,3,4,5,6,7,8,9,10,11,12,13,14,-,16,17,-,-
50	Gongliu County	CYR32	1,2,3,4,5,6,7,8,9,10,11,12,13,14,-,16,17,-,-
51	Gongliu County	Suwon11-2	1,2,3,4,5,6,7,8,9,-,11,-,-,14,-,-,-,-,-
52	Gongliu County	CYR30	1,2,3,4,5,6,7,8,9,-,11,12,-,-,-,16,17,-,-
53	Gongliu County	Suwon11-2	1,2,3,4,5,6,7,8,9,-,11,-,-,14,-,-,-,-,-
54	Gongliu County	Suwon11-1	1,2,-,-,-,-,7,-,-,-,-,-,-,14,-,-,-,-,-
55	Gongliu County	CYR28	1,2,3,4,5,6,7,8,9,-,11,-,-,-,-,16,-,-,-
56	Gongliu County	CYR34	1,2,3,4,5,6,7,8,9,10,11,12,13,14,-,16,17,-,19
57	Gongliu County	Suwon11-12	-,2,3,-,-,6,7,8,9,-,11,-,-,14,-,16,-,-,-
58	Gongliu County	Suwon11-2	1,2,3,4,5,6,7,8,9,-,11,-,-,14,-,-,-,-,-
59	Gongliu County	Suwon11-10	-,2,3,4,-,6,7,8,9,-,11,-,-,14,-,-,-,-,-
60	Gongliu County	Suwon11-1	1,2,-,-,-,-,7,-,-,-,-,-,-,14,-,-,-,-,-
61	Gongliu County	CYR32	1,2,3,4,5,6,7,8,9,10,11,12,13,14,-,16,17,-,-
62	Gongliu County	Suwon11-2	1,2,3,4,5,6,7,8,9,-,11,-,-,14,-,-,-,-,-
63	Gongliu County	CYR32	1,2,3,4,5,6,7,8,9,10,11,12,13,14,-,16,17,-,-
64	Gongliu County	Suwon11-2	1,2,3,4,5,6,7,8,9,-,11,-,-,14,-,-,-,-,-
65	Gongliu County	Suwon11-12	-,2,3,-,-,6,7,8,9,-,11,-,-,14,-,16,-,-,-
66	Gongliu County	Suwon11-2	1,2,3,4,5,6,7,8,9,-,11,-,-,14,-,-,-,-,-
67	Gongliu County	Suwon11-1	1,2,-,-,-,-,7,-,-,-,-,-,-,14,-,-,-,-,-
68	Gongliu County	Suwon11-1	1,2,-,-,-,-,7,-,-,-,-,-,-,14,-,-,-,-,-
69	Gongliu County	CYR31	1,2,3,4,5,6,7,8,9,-,11,12,-,14,-,16,17,-,-
70	Nileke	CYR34	1,2,3,4,5,6,7,8,9,10,11,12,13,14,-,16,17,-,19
71	Nileke	Suwon11-12	-,2,3,-,-,6,7,8,9,-,11,-,-,14,-,16,-,-,-
72	Nileke	CYR32	1,2,3,4,5,6,7,8,9,10,11,12,13,14,-,16,17,-,-
73	Xinyuan County	Suwon11-1	1,2,-,-,-,-,7,-,-,-,-,-,-,14,-,-,-,-,-
74	Xinyuan County	P_23	-,2,3,4,5,6,7,-,9,-,11,-,-,14,-,-,17,-,-
75	Xinyuan County	CYR34	1,2,3,4,5,6,7,8,9,10,11,12,13,14,-,16,17,-,19
76	Xinyuan County	CYR34	1,2,3,4,5,6,7,8,9,10,11,12,13,14,-,16,17,-,19
77	Xinyuan County	CYR34	1,2,3,4,5,6,7,8,9,10,11,12,13,14,-,16,17,-,19
78	Xinyuan County	Suwon11-10	-,2,3,4,-,6,7,8,9,-,11,-,-,14,-,-,-,-,-
79	Xinyuan County	Guinong22-14	1,2,3,4,5,6,7,8,9,10,11,12,13,14,15,-,-,-,19
80	Xinyuan County	Suwon11-2	1,2,3,4,5,6,7,8,9,-,11,-,-,14,-,-,-,-,-
81	Xinyuan County	Hy-4	1,2,3,4,5,6,7,8,9,10,11,-,13,14,-,16,17,-,-
82	Xinyuan County	CYR34	1,2,3,4,5,6,7,8,9,10,11,12,13,14,-,16,17,-,19
83	Xinyuan County	CYR32	1,2,3,4,5,6,7,8,9,10,11,12,13,14,-,16,17,-,-
84	Xinyuan County	Suwon11-1	1,2,-,-,-,-,7,-,-,-,-,-,-,14,-,-,-,-,-
85	Xinyuan County	Suwon11-1	1,2,-,-,-,-,7,-,-,-,-,-,-,14,-,-,-,-,-
86	Xinyuan County	CYR32	1,2,3,4,5,6,7,8,9,10,11,12,13,14,-,16,17,-,-
87	Xinyuan County	CYR33	-,2,3,4,5,6,7,8,9,10,11,12,13,14,-,16,-,-,-
88	Xinyuan County	Lovrin13-2	1,2,3,4,-,6,7,8,9,-,11,12,-,-,-,16,-,-,-
89	Xinyuan County	Suwon11-2	1,2,3,4,5,6,7,8,9,-,11,-,-,14,-,-,-,-,-
90	Xinyuan County	CYR32	1,2,3,4,5,6,7,8,9,10,11,12,13,14,-,16,17,-,-
91	Xinyuan County	Hy-6	1,2,3,4,5,6,7,8,9,-,11,-,-,14,-,-,17,-,-
92	Xinyuan County	CYR31	1,2,3,4,5,6,7,8,9,-,11,12,-,14,-,16,17,-,-
93	Xinyuan County	CYR30	1,2,3,4,5,6,7,8,9,-,11,12,-,-,-,16,17,-,-
94	Xinyuan County	CYR34	1,2,3,4,5,6,7,8,9,10,11,12,13,14,-,16,17,-,19
95	Xinyuan County	CYR34	1,2,3,4,5,6,7,8,9,10,11,12,13,14,-,16,17,-,19
96	Xinyuan County	CYR32	1,2,3,4,5,6,7,8,9,10,11,12,13,14,-,16,17,-,-
97	Xinyuan County	CYR34	1,2,3,4,5,6,7,8,9,10,11,12,13,14,-,16,17,-,19
98	Xinyuan County	CYR30	1,2,3,4,5,6,7,8,9,-,11,12,-,-,-,16,17,-,-
99	Xinyuan County	P_10	-,2,3,4,5,6,7,8,9,-,11,-,-,14,-,-,17,-,-
100	Xinyuan County	Suwon11-1	1,2,-,-,-,-,7,-,-,-,-,-,-,14,-,-,-,-,-
101	Xinyuan County	Suwon11-12	-,2,3,-,-,6,7,8,9,-,11,-,-,14,-,16,-,-,-
102	Xinyuan County	Suwon11-1	1,2,-,-,-,-,7,-,-,-,-,-,-,14,-,-,-,-,-
103	Xinyuan County	Hy-4	1,2,3,4,5,6,7,8,9,10,11,-,13,14,-,16,17,-,-
104	Xinyuan County	CYR34	1,2,3,4,5,6,7,8,9,10,11,12,13,14,-,16,17,-,19
105	Xinyuan County	P_10	-,2,3,4,5,6,7,8,9,-,11,-,-,14,-,-,17,-,-
106	Xinyuan County	Suwon11-1	1,2,-,-,-,-,7,-,-,-,-,-,-,14,-,-,-,-,-
107	Xinyuan County	CYR31	1,2,3,4,5,6,7,8,9,-,11,12,-,14,-,16,17,-,-
108	Xinyuan County	Suwon11-12	-,2,3,-,-,6,7,8,9,-,11,-,-,14,-,16,-,-,-
109	Xinyuan County	Hy-6	1,2,3,4,5,6,7,8,9,-,11,-,-,14,-,-,17,-,-
110	Xinyuan County	CYR34	1,2,3,4,5,6,7,8,9,10,11,12,13,14,-,16,17,-,19
111	Xinyuan County	Guinong22-14	1,2,3,4,5,6,7,8,9,10,11,12,13,14,15,-,-,-,19
112	Xinyuan County	Suwon11-2	1,2,3,4,5,6,7,8,9,-,11,-,-,14,-,-,-,-,-
113	Xinyuan County	CYR34	1,2,3,4,5,6,7,8,9,10,11,12,13,14,-,16,17,-,19
114	Xinyuan County	CYR30	1,2,3,4,5,6,7,8,9,-,11,12,-,-,-,16,17,-,-
115	Xinyuan County	CYR30	1,2,3,4,5,6,7,8,9,-,11,12,-,-,-,16,17,-,-
116	Xinyuan County	Hy-6	1,2,3,4,5,6,7,8,9,-,11,-,-,14,-,-,17,-,-
117	Xinyuan County	Suwon11-2	1,2,3,4,5,6,7,8,9,-,11,-,-,14,-,-,-,-,-
118	Xinyuan County	CYR31	1,2,3,4,5,6,7,8,9,-,11,12,-,14,-,16,17,-,-
119	Xinyuan County	CYR34	1,2,3,4,5,6,7,8,9,10,11,12,13,14,-,16,17,-,19
120	Xinyuan County	CYR32	1,2,3,4,5,6,7,8,9,10,11,12,13,14,-,16,17,-,-
121	Xinyuan County	CYR28	1,2,3,4,5,6,7,8,9,-,11,-,-,-,-,16,-,-,-
122	Xinyuan County	Suwon11-12	-,2,3,-,-,6,7,8,9,-,11,-,-,14,-,16,-,-,-
123	Xinyuan County	Suwon11-1	1,2,-,-,-,-,7,-,-,-,-,-,-,14,-,-,-,-,-
124	Xinyuan County	CYR28	1,2,3,4,5,6,7,8,9,-,11,-,-,-,-,16,-,-,-
125	Xinyuan County	CYR34	1,2,3,4,5,6,7,8,9,10,11,12,13,14,-,16,17,-,19
126	Xinyuan County	CYR34	1,2,3,4,5,6,7,8,9,10,11,12,13,14,-,16,17,-,19
127	Xinyuan County	Guinong22-13	-,2,3,-,-,6,7,8,9,10,11,12,13,14,-,16,17,-,19
128	Xinyuan County	Suwon11-1	1,2,-,-,-,-,7,-,-,-,-,-,-,14,-,-,-,-,-
129	Xinyuan County	Suwon11-2	1,2,3,4,5,6,7,8,9,-,11,-,-,14,-,-,-,-,-
